# Supplementary material for: Electron Push-Pull Effect of Benzotrithiophene-Based Covalent Organic Frameworks on the Photocatalytic Degradation of Pharmaceuticals and Personal Care Products
Source: Molecules. 2025 Jan 16;30(2):336. doi: 10.3390/molecules30020336 (PMC11767667; doi:10.3390/molecules30020336)
Supplement: Supplementary file 1 [file molecules-30-00336-s001.zip]

Archive with 1 entries (1 files):
- molecules-3423861-supplementary.pdf
